# Supplementary material for: Integrating Feature Selection, Machine Learning, and SHAP Explainability to Predict Severe Acute Pancreatitis
Source: Diagnostics (Basel). 2025 Sep 27;15(19):2473. doi: 10.3390/diagnostics15192473 (PMC12523390; doi:10.3390/diagnostics15192473)
Supplement: Supplementary file 1 [file diagnostics-15-02473-s001.zip]

Archive with 1 entries (1 files):
- diagnostics-3881549-supplementary.pdf
